# Supplementary material for: Development and Characterization of Gel-Based Buccoadhesive Bilayer Formulation of Nifedipine
Source: Gels. 2023 Aug 26;9(9):688. doi: 10.3390/gels9090688 (PMC10530715; doi:10.3390/gels9090688)
Supplement: Supplementary file 1 [file gels-09-00688-s001.zip]

Archive with 1 entries (1 files):
- gels-2535170-supplementary.pdf
